# Supplementary material for: Unilateral buphthalmos, corneal staphyloma and corneal fistula caused by pathogenic variant in the PITX3 gene: a case report
Source: BMC Ophthalmol. 2022 Sep 24;22:385. doi: 10.1186/s12886-022-02573-x (PMC9509590; doi:10.1186/s12886-022-02573-x)
Supplement: Supplementary file 1 — Additional file 1. [file 12886_2022_2573_MOESM1_ESM.xlsx]

## Sheet: Sheet1
Table S1, Gene list associated with microphthalmia, glaucoma and macrophthalmia.
Inherited disorder	Gene
Microphthalmia	VSX2
Microphthalmia	RAX
Microphthalmia	GDF6
Microphthalmia	MFRP
Microphthalmia	PRSS56
Microphthalmia	GDF3
Microphthalmia	ALDH1A3
Microphthalmia	MFRP
Microphthalmia	TMEM98
Microphthalmia	SHH
Microphthalmia	ABCB6
Microphthalmia	STRA6
Microphthalmia	TENM3
Microphthalmia	RBP4
Microphthalmia	NAA10
Microphthalmia	BCOR
Microphthalmia	SOX2
Microphthalmia	OTX2
Microphthalmia	BMP4
Microphthalmia	HCCS
Microphthalmia	STRA6
Microphthalmia	VAX1
Microphthalmia	RARB
Microphthalmia	HMGB3
Microphthalmia	MAB21L2
Microphthalmia	HDAC6
Microphthalmia	SMOC1
Microphthalmia	CHD7
Microphthalmia	POMT1
Microphthalmia	POMT2
Microphthalmia	POMGNT1
Microphthalmia	FKTN
Microphthalmia	FKRP
Microphthalmia	LARGE1
Microphthalmia	GMPPB
Microphthalmia	MKS1
Microphthalmia	TMEM216
Microphthalmia	TMEM67
Microphthalmia	CEP290
Microphthalmia	RPGRIP1L
Microphthalmia	CC2D2A
Microphthalmia	NPHP3
Microphthalmia	TCTN2
Microphthalmia	B9D1
Microphthalmia	B9D2
Microphthalmia	TMEM231
Microphthalmia	NDP
Microphthalmia	TFAP2A
Microphthalmia	HESX1
Microphthalmia	POU3F4
Microphthalmia	SMOC1
Microphthalmia	RAB3GAP1
Microphthalmia	RAB3GAP2
Microphthalmia	RAB18
Microphthalmia	TBC1D20
Microphthalmia	GJA8
Microphthalmia	CRYAA
Microphthalmia	PITX3
Microphthalmia	CRYBA4
Microphthalmia	ATOH7
Microphthalmia	TUBGCP4
Microphthalmia	SIX6
Microphthalmia	KIF11
Microphthalmia	HMX1
Microphthalmia	GJA1
Microphthalmia	SIX3
Microphthalmia	GLI2
Microphthalmia	MAPRE2
Microphthalmia	FGFR1
Microphthalmia	PQBP1
Microphthalmia	ALX1
Microphthalmia	FANCA
Microphthalmia	FREM1
Microphthalmia	PXDN
Microphthalmia	MFRP
Microphthalmia	TMEM98
Microphthalmia	RAB3GAP1
Microphthalmia	RAB3GAP2
Microphthalmia	RAB18
Microphthalmia	TBC1D20
Microphthalmia	C12orf57
Microphthalmia	SMOC1
Microphthalmia	SIX6
Microphthalmia	FRAS1
Microphthalmia	FREM2
Microphthalmia	GRIP1
Microphthalmia	SALL2
Microphthalmia	TFAP2A
Microphthalmia	ESR1
Microphthalmia	PAX6
Microphthalmia	SALL2
Microphthalmia	VSX2
Microphthalmia	SHH
Microphthalmia	PRSS56
Microphthalmia	ABCB6
Microphthalmia	STRA6
Microphthalmia	TENM3
Microphthalmia	RBP4
Microphthalmia	PIGL
Microphthalmia	YAP1
Microphthalmia	IGBP1
Microphthalmia	PAX2
Microphthalmia	ADAR
Microphthalmia	CHD7
Microphthalmia	TMX3
Microphthalmia	OLFM2
Microphthalmia	PRKRA
Microphthalmia	RNF2
Microphthalmia	RAX
Microphthalmia	GDF6
Microphthalmia	MFRP
Microphthalmia	GDF3
Microphthalmia	ALDH1A3
Microphthalmia	NAA10
Microphthalmia	BCOR
Microphthalmia	SOX2
Microphthalmia	VAX1
Microphthalmia	RARB
Microphthalmia	HMGB3
Microphthalmia	MAB21L2
Microphthalmia	TFAP2A
Microphthalmia	ATP2C1
Glaucoma	ASB10
Glaucoma	MYOC
Glaucoma	OPTN
Glaucoma	WDR36
Glaucoma	NTF4
Glaucoma	CYP1B1
Glaucoma	LTBP2
Glaucoma	TEK
Glaucoma	OPTN
Glaucoma	OPA1
Glaucoma	SLC4A11
Glaucoma	COL8A2
Glaucoma	TCF4
Glaucoma	SLC4A11
Glaucoma	ZEB1
Glaucoma	AGBL1
Glaucoma	LOXHD1
Glaucoma	PITX2
Glaucoma	FOXC1
Glaucoma	ADAMTS10
Glaucoma	FBN1
Glaucoma	LTBP2
Glaucoma	ADAMTS17
Glaucoma	EPHA2
Glaucoma	CRYAA
Glaucoma	CRYBB3
Glaucoma	TDRD7
Glaucoma	CRYBA2
Glaucoma	ADAMTSL4
Glaucoma	BEST1
Glaucoma	ATOH7
Glaucoma	PITX3
Glaucoma	FOXE3
Glaucoma	FOXC1
Glaucoma	PITX2
Glaucoma	PAX6
Glaucoma	CYP1B1
Glaucoma	PXDN
Glaucoma	LGR4
Glaucoma	COL2A1
Glaucoma	COL11A1
Glaucoma	COL11A2
Glaucoma	COL9A1
Glaucoma	COL9A2
Glaucoma	POMT1
Glaucoma	POMT2
Glaucoma	POMGNT1
Glaucoma	FKTN
Glaucoma	FKRP
Glaucoma	LARGE1
Glaucoma	GMPPB
Glaucoma	NF1
Glaucoma	BCOR
Glaucoma	RBBP8
Glaucoma	FGFR2
Glaucoma	WFS1
Glaucoma	OPTC
Glaucoma	ANGPT1
Glaucoma	ANGPT2
Glaucoma	ANGPT4
Glaucoma	CDKN2A
Glaucoma	CDKN2B
Glaucoma	MMP9
Glaucoma	CDKN2A
Glaucoma	CDH15
Glaucoma	TBK1
Macrophthalmia	POMGNT2
Macrophthalmia	CHSY1
Macrophthalmia	RNF135
Macrophthalmia	GTDC2
